# Supplementary material for: How does participation in a voluntary prize exam affect medical students’ knowledge and interest in ENT, plastic surgery, ophthalmology and dermatology?
Source: BMC Med Educ. 2020 Oct 27;20:387. doi: 10.1186/s12909-020-02314-y (PMC7592581; doi:10.1186/s12909-020-02314-y)
Supplement: Supplementary file 1 — Additional file 1. Student Responses. Knowledge and interest scores pre and post exam. Data analysis. [file 12909_2020_2314_MOESM1_ESM.zip]

Archive with 3 entries (3 files):
- Appendix 1 Data analysisR1.pdf
- Appendix knowledge and interest scores pre and post examR1.pdf
- Appendix Student ResponsesR1.pdf
